# Supplementary material for: A platelet transcriptomic signature of thromboinflammation predicts cardiovascular risk
Source: JCI Insight. 2025 Dec 22;10(24):e195824. doi: 10.1172/jci.insight.195824 (PMC12890503; doi:10.1172/jci.insight.195824)
Supplement: Supporting data values [file jciinsight-10-195824-s186.xlsx]

## Sheet: Fig.2B
MPA Levels (%)
TP1	TP2
9.53	5.85
9.43	6.98
8.72	7.26
8.71	7.335
6.91	8.12
7.73	8.3
10.9	9.35
7.85	9.44
9.68	9.47
10.8	9.62
8.08	9.78
7.39	9.79
9.62	9.95
9.67	10
10.7	10.1
9.96	10.1
9.92	10.2
8.03	10.4
6.52	10.5
8.59	10.6
6.87	10.6
7.84	10.9
8.59	11
10.6	11
7	11.1
7.07	11.2
8.35	11.4
11.5	11.7
13.2	11.9
12.8	11.9
12.4	12.7
13.9	12.8
25	14.3
17.4	14.9
21.4	14.9
30.4	15.3
30	15.9
26.3	16.2
17.2	16.3
20.3	16.7
47	17
18.3	17.2
40.4	17.4
84.4	17.6
21.9	17.8
47.9	18.1
31.9	18.1
26.7	18.4
17.9	18.5
21.1	19
15.1	19.1
18.1	19.7
21.4	20
16.1	20.3
23.8	20.8
30.9	24.2
21.5	24.2
21.3	24.5
26.5	24.6
29.7	25.2
17.5	28.7
17.1	37.1
24.8	46.8
24	60.7
12.1	7.9
28.8	8.2
30.5	8.45
14.1	8.45
12.4	8.46
35.5	8.66
12.3	8.68
21	8.72
14.1	8.75
20.1	8.87
12.1	9.05
13.8	9.3
13.2	9.34
15.6	9.36
12.2	9.48
20.9	9.72
11.9	9.73
12.1	10
11.8	10.2
14.9	10.3
16.2	10.3
18	10.7
40.7	10.8
33.5	10.9
34.5	10.9
19.4	11
66	11.1
16.3	11.1
12.8	11.3
14.1	11.3
17.4	11.7
12.5	11.7
10.5	11.8
10.6	11.9
16.5	11.9
15.6	11.9
36.1	11.9
11.7	12
10.9	12.1
10.1	12.1
14.6	12.4
48.6	12.5
11.7	12.5
11.3	12.5
14.4	12.5
8.69	12.6
15.6	12.6
7.48	12.6
11.4	12.7
14.7	12.9
9.61	12.9
9.87	13.1
9.49	13.7
11.5	14.1
11.2	14.2
9.57	14.3
9.79	15
11.5	15.1
9.59	15.3
7	15.3
11.4	15.8
12.3	15.9
12	15.9
12.4	16.7
13.4	16.8
9.8	21.1
10.3	21.2
7.19	23.8
9.08	24.2
13.9	24.6
9.06	25.3
10.2	25.5
6.87	26.4
9.16	46.5
12.9	46.6
11.3	60.6

## Sheet: Fig.3A
MPA low					MPA high
ctrl	epi	thr	adp	aa	ctrl	epi	thr	adp	aa
1.6	1.625	11.8	9.275	8.485	2.23	4.585	48.75	32.6	7.445
1.715	1.685	8.21	10.85	7.02	1.58	1.585	12.15	8.08	7.135
1.75	1.775	8.455	7.2	6.42	1.795	2.82	10.15	11.55	7.305
1.66	1.685	21.55	28.7	7.34	1.88	1.85	50.8	42.3	37.1
1.665	1.635		55	12.05	1.76	1.775	18.9	13.25	7.07
1.605	1.61		11.85	6.385	1.695	1.745	26.45	27	28.2
1.785	1.745	10.95	20.7	7.905	1.65	1.825	48.6	36.1	20.55
1.63	1.69	21.5	11.45	5.975	1.68	1.865		45	11.25
1.64	2		68.1	17.8	1.7	1.75	10.75	14.2	9.555
1.615	1.995	11.35	9.84	6.525	1.695	1.79	11.65	11.8	6.645
1.615	1.585	9.105	7.235	7.37	1.77	1.99	8.25	9.72	6.15
1.63	1.665	10.55	11.45	9.125	1.835	1.865	23.6	21.15	10.305
1.64	1.64	6.125	7.17	6.11	1.77	1.765	11.05	8.935	7.245
1.79	1.845	7.165	7.205	6.015	1.86	1.915	20.7	13.55	8.865
1.75	1.81	23.35	9.15	6.55	2.49	3.82		29.8	75.3
1.73	1.83	6.355	7.265	5.435	1.855	1.88	15.7	14.45	8.89
1.71	1.72	10.085	6.87	7.215	3.58	3.69	20.15	18.35	14
1.74	1.78	14	12.5	7.16	4.095	7.195	29.05	47.55	28.7
1.825	2.05	7.945	9.605	7.265	2.135	2.325	54.65	14.7	9.2
1.9	1.98		13.75	7.545	2.23	2.47	83.65	30.95	24.75
2.03	2.02	63.1	11.4	18.15	2.015	1.97	22.8	17.4	23.6
2.155	2.15	49.5	14.7	9.1	1.74	1.73	6.295	7.59	8.165
2.03	2.01	6.17	8	6.005	1.965	2.015	13.75	18.05	28.15
1.495	1.495	19.15	10.75	10.6	1.83	1.785	13.35	8.03	6.75
2.11	2.115	5.705	5.78	3.66	2.22	2.305	11.145	10.54	9.35
1.775	1.76	6.505	7.025	7.96	1.855	1.99	28.45	17.6	10.63
1.85	1.79	21.4	6.035	4.74	1.765	1.74	8.665	14.35	7.39
1.915	1.86	6.215	9.545	7.885	1.745	1.725	21.6	33.35	13.45
					1.815	1.985	11.905	7.16	10.935
					1.67	1.99	9.415	18.7	10.35
					1.67	1.585	16.6	14.95	9.575

## Sheet: Fig.3B
MPA low					MPA high
ctrl	epi	thr	adp	aa	ctrl	epi	thr	adp	aa
5.72	8.435	11.8	9.275	8.485	6.29	36.25	48.75	32.6	7.445
6.255	7.035	8.21	10.85	7.02	6.44	7.78	12.15	8.08	7.135
5.07	5.595	8.455	7.2	6.42	6.43	8.36	10.15	11.55	7.305
5.03	5.75	21.55	28.7	7.34	23.7	34.75	50.8	42.3	37.1
6.88	13		55	12.05	7.035	9.65	18.9	13.25	7.07
5.345	5.995		11.85	6.385	10.7	17.25	26.45	27	28.2
4.8	6.045	10.95	20.7	7.905	16.55	42.65	48.6	36.1	20.55
4.87	6.88	21.5	11.45	5.975	7.04	72.75		45	11.25
8.21	18.6		68.1	17.8	8.01	10.75	10.75	14.2	9.555
6.35	7.99	11.35	9.84	6.525	5.89	9.25	11.65	11.8	6.645
5.66	6.845	9.105	7.235	7.37	6.1	7.28	8.25	9.72	6.15
7.77	8.41	10.55	11.45	9.125	7.93	10.95	23.6	21.15	10.305
5.515	5.855	6.125	7.17	6.11	7.205	8.85	11.05	8.935	7.245
5.62	6.095	7.165	7.205	6.015	7.39	9.465	20.7	13.55	8.865
5.52	7.17	23.35	9.15	6.55	6.77	13.05		29.8	75.3
5.02	5.51	6.355	7.265	5.435	6.89	9.77	15.7	14.45	8.89
5.01	5.675	10.085	6.87	7.215	11.8	18.35	20.15	18.35	14
6.5	8.2	14	12.5	7.16	16.4	37.65	29.05	47.55	28.7
6.455	13.55	7.945	9.605	7.265	7.12	11.75	54.65	14.7	9.2
6.535	9.11		13.75	7.545	13.8	38.9	83.65	30.95	24.75
5.89	6.645	63.1	11.4	18.15	14.75	17.8	22.8	17.4	23.6
7.445	9.075	49.5	14.7	9.1	4.99	5.765	6.295	7.59	8.165
5.815	6.515	6.17	8	6.005	7.655	9.865	13.75	18.05	28.15
6.62	9.45	19.15	10.75	10.6	6.105	6.365	13.35	8.03	6.75
3.99	4.485	5.705	5.78	3.66	8.17	12.5	11.145	10.54	9.35
3.44	3.715	6.505	7.025	7.96	9.485	16.15	28.45	17.6	10.63
4.72	5.875	21.4	6.035	4.74	6.82	7.195	8.665	14.35	7.39
5.965	7.195	6.215	9.545	7.885	6.765	10.63	21.6	33.35	13.45
					4.04	4.79	11.905	7.16	10.935
					7.54	17.6	9.415	18.7	10.35
					5.135	5.95	16.6	14.95	9.575

## Sheet: Fig.3C
MPA low					MPA high
ctrl	epi	thr	adp	aa	ctrl	epi	thr	adp	aa
13.9	14.95	14.9	14.7	15.65	16.45	20.5	23.4	18.95	14.8
13.95	14.4	14.75	14.95	15	13.65	14.45	15	14.3	14.3
15.65	16.15	16.95	16.1	15.5	14.45	15.1	15.8	15.75	14.25
14.65	14.8	18.35	18.3	15.3	15.25	16.65	20.1	17.15	16.9
14.15	15	48.95	20.25	15.1	13.65	14.55	15.65	15	13.75
13.35	13.8	56.7	15.4	13.5	16.3	17.45	18.55	18.45	18
14.75	14.3	15.7	17.3	14.85	16.55	21.3	23.5	20.35	17.7
12.75	14.45	16.4	15.2	14	15.15	29.55	56.5	23.4	15.45
15.55	16.95	78.6	20.95	16.05	15.1	14.95	14.85	15.6	14.5
15.2	15.4	16.95	15.7	14.8	13.85	15.35	15.5	16.5	14.65
14.1	14.05	15.85	14.2	14.85	14	14.15	15.3	15.4	15
13	13.5	13.65	14.25	13.6	14.9	15.55	20.55	19.3	16
12.95	12.8	13.15	13.7	12.95	15.2	15.95	16.55	15.3	15.15
13.45	13.55	14.45	14.1	13.6	16.05	16.65	20.75	17.2	16.2
14.25	14.75	18.95	15.55	14.85	18.45	21.2	69.85	24.8	32.15
14.05	14.55	14.45	14.85	14.35	15.6	16.45	17.7	17.2	15.5
13.9	14.75	16.4	14.65	14.7	20.8	22.3	23.2	22.7	21.25
14.2	14.9	18.2	16.8	15	21.25	24.55	23.85	24.5	21.3
8.39	15.35	15	15.25	14.15	16.85	18.05	24.5	18.85	17.2
15	15.95		16.55	15.7	18.1	23.1	31.2	20.35	20.05
15.7	16.6	28.1	17.45	19.15	17.55	17.3	19.05	17.65	18.35
16.45	16.4	21.3	16.9	16.35	15.2	15.2	16.1	16.3	16.35
14.95	14.95	15	15.1	15.3	16.7	17.05	17.55	18.5	19.75
14	14.65	15.65	14.2	14.45	17.45	16.85	18.7	17.05	17.15
15.8	16	15.95	16.25	16	18.5	19.55	18.55	18.1	18
14.7	15.25	16	16.9	18.5	16.9	18.3	20.05	17.75	17.05
15.35	15.8	18.35	15.8	15.6	14.8	15.45	15.7	16.1	15.05
16.55	17.05	15.9	17.55	17.35	13.85	14.5	17.3	17.95	14.8
					16.1	17.2	18.65	17.3	19.55
					16.1	17.85	15.9	18.15	16.1
					15.2	15.9	16.95	17.85	15.45

## Sheet: Fig.3D
MPA low					MPA high
ctrl	epi	thr	adp	aa	ctrl	epi	thr	adp	aa
27.8	29.85	29.6	28.95	28.9	71.3	63.75	64.35	58.45	52.65
40.85	38.05	40.95	37.25	37.4	46.2	45.45	44.6	42.55	41.2
65.8	62.65	64.15	59.3	54.6	35.5	34.05	35.5	33.15	32.8
53.75	49	49.55	50.6	46.65	66.7	60.9	62	63.6	59.75
48.35	48.95	51	46.05	44.9	34.25	32.5	34.5	32	29.95
74.15	64.55	68.75	60.95	62.05	49.7	47.5	44.8	44.2	41.6
59.35	55.2	54.95	56.6	52.55	30.7	31.55	31.5	30.05	28.05
24	22.6	23.05	21.2	20.6	33.15	30.5	28.05	26.1	24.2
37.25	33.6	29.4	30.65	28.35	38.3	36.95	37.2	35.7	31.6
50.45	50.15	51.85	47.4	45.3	27.85	28.65	28.35	26.65	25.15
55.7	51.9	55.25	56.5	54.95	23.05	22.25	22.6	21.65	20.75
54.6	54.6	53.95	53.85	50.8	22.65	22.6	19.05	18	16.75
31.95	32.8	31.75	32.75	28.95	55.5	54.5	54.85	51.45	48.85
94.45	89.25	91.7	89.75	81.55	54.85	51.65	52.25	49.25	47.75
47.15	46.05	47.95	45.1	41.75	56.05	61.55	62.9	59.05	59.95
54.45	51.35	52.05	52.1	48.1	51.6	48.35	47	46.55	42.7
21.15	20.7	19.95	18.45	17.2	57.4	55.5	51.5	52.45	48.55
48.2	47.1	48.3	47	43.6	44.35	40.45	40.9	39.75	36.35
35.35	46.55	45.1	44.05	44.05	59.85	57.95	61.1	57.2	57.6
75.15	78.05	76.2	71.25	66.55	49.75	48.7	48.95	43.7	43.85
41.3	39.35	39.65	35.25	32.7	26.55	25.55	27.85	26.2	24.45
38.35	39.6	39.15	37.25	35.4	49.6	44.8	49	46.8	43.6
38.2	38.05	39.4	37.4	35.2	27.25	27.4	27.45	25.3	22.9
17.25	17.65	18.4	15.25	14.05	30.75	30.1	30.2	28	28.2
45.05	44.9	47.35	46.1	44.5	27.6	26.3	26.5	24.95	24.05
38.2	40.95	42.65	41.9	38.4	47.2	45.8	46.5	44.6	46.05
42.25	41.3	40.1	36.9	36.7	54.05	55.6	54.15	53.75	50.1
48.85	47.4	46.35	46.9	43.75	49.6	47.9	50.8	47.7	44.75
					40.85	38.95	37.7	35.05	30.2
					40	38.2	35.85	36	32.85
					43.9	42.2	42.85	42.6	39.25

## Sheet: Fig.3E
	MPA	P-Selectin	PAC-1	CD40L	CD40
MPA	1	0.463	0.243	0.332	-0.056
P-Selectin	0.463	1	0.368	0.449	0.064
PAC-1	0.243	0.368	1	0.632	-0.001
CD40L	0.332	0.449	0.632	1	-0.075
CD40	-0.056	0.064	-0.001	-0.075	1
ADP 2 μM	-0.129	0.038	0.117	0.093	-0.078
collagen 1 μM	-0.108	0.021	0.154	-0.001	-0.043
serotonin 10 μM	-0.141	0.086	0.003	-0.028	-0.053
epinephrine 0.4 μM	-0.039	0.087	0.142	0.061	-0.019
AA 160 μM	-0.228	0	-0.02	-0.052	-0.121

## Sheet: Fig.3F
MPA low			MPA high
CD11b	CD86	CD40	CD11b	CD86	CD40
2944	295	1.77	2867	292	345
1728	299	10.5	2331	328	671
2216	223	230	2585	394	263
2467	201	59.7	4233	472	728
3089	231	164	2998	414	9.08
1926	172	301	2542	329	3.35
2524	313	1.88	7183	651	422
3096	405	145	1589	218	58.7
2697	486	499	5573	397	102
2894	307	391	2339	207	28.6
2154	332	30.8	2282	273	52.6
1749	232	27.7	3862	681	600
2226	297	259	3931	458	142
2069	356	144	2651	391	551
2809	295	503	2605	307	194
2033	292	150	1679	466	242
1522	279	4.63	2672	378	136
2156	356	333	2606	342	441
1681	255	101	5166	523	127
2033	387	80.9	3682	434	618
1738	274	223	3721	408	1.18
2671	195	343	3604	260	150
2310	231	6.57	6481	384	51.9
5410	377	45.7	4310	381	5.06
3992	157	489	3810	318	4.05
3593	310	753	5872	402	2.16
2778	311	539	5398	457	419
3712	233	331	3559	189	22.8
			3501	184	33.1
			3600	332	5.26
			3683	408	68
			3547	244	30

## Sheet: Fig.4D
MPA high	MPA low
0.0853523	-0.00141699
0.167348	-0.0673817
0.106401	-0.0875049
0.217095	-0.121287
0.174918	-0.0798622
0.155441	-0.217167
0.00226299	-0.1574
0.122321	-0.211853
0.0923065	-0.13547
0.10421	0.024349
0.215674	-0.171395
0.0311079	-0.0835661
0.248082	-0.169025
0.0171498	-0.154487
0.218623	-0.109024
0.222395	0.131437
0.153391	-0.0929651
	-0.0897187
	0.024351
	-0.220958
	0.0612095

## Sheet: Fig.5A
Covid	Controls
0.0141867	-0.00484953
0.0788175	-0.0967297
0.159704	-0.0788753
0.0217468	0.00220099
0.184736	-0.00443477
0.0589884	-0.101523
0.125323	-0.0339022
0.0966277	-0.0211247
	-0.114401
	0.0199946

## Sheet: Fig.5B
MI	Control
0.205569	0.183716
0.243487	0.180022
0.253606	0.195247
0.156644	0.200425
0.183434	0.186356
0.233934	0.219464
0.29414	0.165928
0.349966	0.19985
0.221783	0.202912
0.176476	0.169366
0.199429	0.216359
0.346627	0.209063
0.205977	0.164609
0.229892	0.170767
0.194506	0.149502
0.167774	0.188899
0.223898	0.235972
0.145611	0.179863
0.224386	0.16468
0.185934	0.173102
0.202696	0.196952
0.200994	0.172347
0.198256	0.192096
0.174738	0.125814
0.241775	0.226174
0.224745	0.158565
0.192821	0.209778
0.244988	0.174268
0.202167	0.149408
0.228389	0.156674
0.206877	0.185443
0.196165	0.196974
0.143878	0.182967
0.189076	0.214885
0.108493	0.163969
0.158753	0.150856
0.317161	0.226531
0.173226	0.198279
0.150008	0.186657
0.18586	0.178604
0.122804	0.119203
0.224357
0.224144
0.157229

[truncated: 19 more sheets: Fig.6A, Fig.6B, Fig.7A, Fig.7B, Fig.7C, Suppl. Fig. 1A, Suppl. Fig. 2A, Suppl. Fig. 2B, Suppl. Fig. 2C, Suppl. Fig. 2D, Suppl. Fig. 3, Suppl. Fig. 4A, Suppl. Fig. 4B, Suppl. Fig. 4C, Suppl. Fig 5, Suppl. Fig 6A, Suppl. Fig 6C, Suppl. Fig. 7A, Suppl. Fig. 7B]
